# Supplementary material for: Analysis of zebrafish periderm enhancers facilitates identification of a regulatory variant near human KRT8/18
Source: eLife. 2020 Feb 7;9:e51325. doi: 10.7554/eLife.51325 (PMC7039683; doi:10.7554/eLife.51325)
Supplement: Figure 1—source data 4. [file elife-51325-fig1-data4.csv]

score	Expression_in	Accessibility
5.42	GFP-pos	GFP-pos
7.2	GFP-pos	GFP-pos
6.71	GFP-pos	GFP-pos
6.84	GFP-pos	GFP-pos
6.6	GFP-pos	GFP-pos
6.9	GFP-pos	GFP-pos
7.83	GFP-pos	GFP-pos
7.49	GFP-pos	GFP-pos
8.06	GFP-pos	GFP-pos
8.24	GFP-pos	GFP-pos
6.97	GFP-pos	GFP-pos
7.94	GFP-pos	GFP-pos
6.46	GFP-pos	GFP-pos
7.95	GFP-pos	GFP-pos
6.45	GFP-pos	GFP-pos
7.06	GFP-pos	GFP-pos
5.83	GFP-pos	GFP-pos
7.93	GFP-pos	GFP-pos
7.64	GFP-pos	GFP-pos
8.18	GFP-pos	GFP-pos
5.49	GFP-pos	GFP-pos
5.63	GFP-pos	GFP-pos
6.2	GFP-pos	GFP-pos
6.6	GFP-pos	GFP-pos
5.87	GFP-pos	GFP-pos
6.11	GFP-pos	GFP-pos
8.32	GFP-pos	GFP-pos
8.25	GFP-pos	GFP-pos
5.32	GFP-pos	GFP-pos
6.27	GFP-pos	GFP-pos
6.2	GFP-pos	GFP-pos
5.63	GFP-pos	GFP-pos
5.89	GFP-pos	GFP-pos
7.33	GFP-pos	GFP-pos
6.4	GFP-pos	GFP-pos
7.13	GFP-pos	GFP-pos
5.89	GFP-pos	GFP-pos
5.77	GFP-pos	GFP-pos
6.1	GFP-pos	GFP-pos
7.05	GFP-pos	GFP-pos
6.49	GFP-pos	GFP-pos
5.56	GFP-pos	GFP-pos
6.44	GFP-pos	GFP-pos
6.77	GFP-pos	GFP-pos
6.77	GFP-pos	GFP-pos
6.91	GFP-pos	GFP-pos
6.12	GFP-pos	GFP-pos
7.55	GFP-pos	GFP-pos
6.88	GFP-pos	GFP-pos
7.1	GFP-pos	GFP-pos
5.93	GFP-pos	GFP-pos
6.17	GFP-pos	GFP-pos
5.23	GFP-pos	GFP-pos
5.93	GFP-pos	GFP-pos
6.31	GFP-pos	GFP-pos
6.77	GFP-pos	GFP-pos
7	GFP-pos	GFP-pos
7.11	GFP-pos	GFP-pos
6.01	GFP-pos	GFP-pos
7.85	GFP-pos	GFP-pos
7.1	GFP-pos	GFP-pos
5.42	GFP-pos	GFP-pos
6.59	GFP-pos	GFP-pos
6.74	GFP-pos	GFP-pos
6.07	GFP-pos	GFP-pos
8.47	GFP-pos	GFP-pos
5.31	GFP-pos	GFP-pos
6.42	GFP-pos	GFP-pos
6.53	GFP-pos	GFP-pos
8.1	GFP-pos	GFP-pos
5.47	GFP-pos	GFP-pos
6.15	GFP-pos	GFP-pos
5.03	GFP-pos	GFP-pos
6.71	GFP-pos	GFP-pos
6.93	GFP-pos	GFP-pos
8.28	GFP-pos	GFP-pos
9.15	GFP-pos	GFP-pos
8.73	GFP-pos	GFP-pos
5.75	GFP-pos	GFP-pos
7.44	GFP-pos	GFP-pos
6.91	GFP-pos	GFP-pos
6.88	GFP-pos	GFP-pos
7.46	GFP-pos	GFP-pos
5.92	GFP-pos	GFP-pos
6.1	GFP-pos	GFP-pos
6.94	GFP-pos	GFP-pos
4.76	GFP-pos	GFP-pos
6.07	GFP-pos	GFP-pos
8.17	GFP-pos	GFP-pos
5.53	GFP-pos	GFP-pos
5.6	GFP-pos	GFP-pos
5.56	GFP-pos	GFP-pos
5.56	GFP-pos	GFP-pos
5.63	GFP-pos	GFP-pos
5.77	GFP-pos	GFP-pos
7.82	GFP-pos	GFP-pos
6.27	GFP-pos	GFP-pos
6.41	GFP-pos	GFP-pos
6.61	GFP-pos	GFP-pos
6.48	GFP-pos	GFP-pos
5.74	GFP-pos	GFP-pos
5.76	GFP-pos	GFP-pos
7.15	GFP-pos	GFP-pos
6.41	GFP-pos	GFP-pos
5.73	GFP-pos	GFP-pos
7.28	GFP-pos	GFP-pos
6.17	GFP-pos	GFP-pos
6.4	GFP-pos	GFP-pos
5.43	GFP-pos	GFP-pos
5.91	GFP-pos	GFP-pos
7.34	GFP-pos	GFP-pos
6.94	GFP-pos	GFP-pos
6.88	GFP-pos	GFP-pos
5.94	GFP-pos	GFP-pos
6.42	GFP-pos	GFP-pos
7.28	GFP-pos	GFP-pos
7.3	GFP-pos	GFP-pos
8.26	GFP-pos	GFP-pos
6.9	GFP-pos	GFP-pos
6.46	GFP-pos	GFP-pos
7.98	GFP-pos	GFP-pos
6.21	GFP-pos	GFP-pos
6.58	GFP-pos	GFP-pos
6.22	GFP-pos	GFP-pos
5.29	GFP-pos	GFP-pos
6.51	GFP-pos	GFP-pos
6.58	GFP-pos	GFP-pos
6.68	GFP-pos	GFP-pos
5.61	GFP-pos	GFP-pos
5.16	GFP-pos	GFP-pos
5.9	GFP-pos	GFP-pos
6.7	GFP-pos	GFP-pos
5.65	GFP-pos	GFP-pos
6.84	GFP-pos	GFP-pos
7.04	GFP-pos	GFP-pos
6.27	GFP-pos	GFP-pos
6.18	GFP-pos	GFP-pos
5.39	GFP-pos	GFP-pos
5.63	GFP-pos	GFP-pos
5.74	GFP-pos	GFP-pos
5.61	GFP-pos	GFP-pos
6.06	GFP-pos	GFP-pos
7.19	GFP-pos	GFP-pos
5.54	GFP-pos	GFP-pos
7.1	GFP-pos	GFP-pos
6.36	GFP-pos	GFP-pos
7.87	GFP-pos	GFP-pos
7.2	GFP-pos	GFP-pos
8.04	GFP-pos	GFP-pos
6.21	GFP-pos	GFP-pos
5.64	GFP-pos	GFP-pos
8.35	GFP-pos	GFP-pos
6.9	GFP-pos	GFP-pos
6.69	GFP-pos	GFP-pos
6.24	GFP-pos	GFP-pos
5.76	GFP-pos	GFP-pos
6.06	GFP-pos	GFP-pos
5.67	GFP-pos	GFP-pos
7.81	GFP-pos	GFP-pos
5.78	GFP-pos	GFP-pos
6.08	GFP-pos	GFP-pos
6.91	GFP-pos	GFP-pos
7	GFP-pos	GFP-pos
7.4	GFP-pos	GFP-pos
5.59	GFP-pos	GFP-pos
7.18	GFP-pos	GFP-pos
7.38	GFP-pos	GFP-pos
6.38	GFP-pos	GFP-pos
7.69	GFP-pos	GFP-pos
7.49	GFP-pos	GFP-pos
6.03	GFP-pos	GFP-pos
7.42	GFP-pos	GFP-pos
7.21	GFP-pos	GFP-pos
7.08	GFP-pos	GFP-pos
5.92	GFP-pos	GFP-pos
6.25	GFP-pos	GFP-pos
6.12	GFP-pos	GFP-pos
5.45	GFP-pos	GFP-pos
5.7	GFP-pos	GFP-pos
5.37	GFP-pos	GFP-pos
5.13	GFP-pos	GFP-pos
6.98	GFP-pos	GFP-pos
7.9	GFP-pos	GFP-pos
7.06	GFP-pos	GFP-pos
6.51	GFP-pos	GFP-pos
6.26	GFP-pos	GFP-pos
7.97	GFP-pos	GFP-pos
8.06	GFP-pos	GFP-pos
7.3	GFP-pos	GFP-pos
6.34	GFP-pos	GFP-pos
5.52	GFP-pos	GFP-pos
7.15	GFP-pos	GFP-pos
6.8	GFP-pos	GFP-pos
7.16	GFP-pos	GFP-pos
5.67	GFP-pos	GFP-pos
5.62	GFP-pos	GFP-pos
6.44	GFP-pos	GFP-pos
6.14	GFP-pos	GFP-pos
7.25	GFP-pos	GFP-pos
7.89	GFP-pos	GFP-pos
5.7	GFP-pos	GFP-pos
6.88	GFP-pos	GFP-pos
6.62	GFP-pos	GFP-pos
5.62	GFP-pos	GFP-pos
6.21	GFP-pos	GFP-pos
7.5	GFP-pos	GFP-pos
7.61	GFP-pos	GFP-pos
6.29	GFP-pos	GFP-pos
6.11	GFP-pos	GFP-pos
7.83	GFP-pos	GFP-pos
6.78	GFP-pos	GFP-pos
6.68	GFP-pos	GFP-pos
5.64	GFP-pos	GFP-pos
6.94	GFP-pos	GFP-pos
6.4	GFP-pos	GFP-pos
5.21	GFP-pos	GFP-pos
5.87	GFP-pos	GFP-pos
6.14	GFP-pos	GFP-pos
6.18	GFP-pos	GFP-pos
6.18	GFP-pos	GFP-pos
5.2	GFP-pos	GFP-pos
6.82	GFP-pos	GFP-pos
7.89	GFP-pos	GFP-pos
6.01	GFP-pos	GFP-pos
6.23	GFP-pos	GFP-pos
6.55	GFP-pos	GFP-pos
8.26	GFP-pos	GFP-pos
6.37	GFP-pos	GFP-pos
5.95	GFP-pos	GFP-pos
5.73	GFP-pos	GFP-pos
7.39	GFP-pos	GFP-pos
6.48	GFP-pos	GFP-pos
6.48	GFP-pos	GFP-pos
6.58	GFP-pos	GFP-pos
6.93	GFP-pos	GFP-pos
7.17	GFP-pos	GFP-pos
7.56	GFP-pos	GFP-pos
5.92	GFP-pos	GFP-pos
7.24	GFP-pos	GFP-pos
7.08	GFP-pos	GFP-pos
8.55	GFP-pos	GFP-pos
6.6	GFP-pos	GFP-pos
5.65	GFP-pos	GFP-pos
6.51	GFP-pos	GFP-pos
5.87	GFP-pos	GFP-pos
5.61	GFP-pos	GFP-pos
8.34	GFP-pos	GFP-pos
5.99	GFP-pos	GFP-pos
6.18	GFP-pos	GFP-pos
8.88	GFP-pos	GFP-pos
5.06	GFP-pos	GFP-pos
5.64	GFP-pos	GFP-pos
7.18	GFP-pos	GFP-pos
6.1	GFP-pos	GFP-pos
7.1	GFP-pos	GFP-pos
7.76	GFP-pos	GFP-pos
6.43	GFP-pos	GFP-pos
8.17	GFP-pos	GFP-pos
7.45	GFP-pos	GFP-pos
7.06	GFP-pos	GFP-pos
7.57	GFP-pos	GFP-pos
6.85	GFP-pos	GFP-pos
6.36	GFP-pos	GFP-pos
7.98	GFP-pos	GFP-pos
6.89	GFP-pos	GFP-pos
7.12	GFP-pos	GFP-pos
8.65	GFP-pos	GFP-pos
6.78	GFP-pos	GFP-pos
5.33	GFP-pos	GFP-pos
8.16	GFP-pos	GFP-pos
6.46	GFP-pos	GFP-pos
6.16	GFP-pos	GFP-pos
5.3	GFP-pos	GFP-pos
6.05	GFP-pos	GFP-pos
6.08	GFP-pos	GFP-pos
6.79	GFP-pos	GFP-pos
6.25	GFP-pos	GFP-pos
7.32	GFP-pos	GFP-pos
5.69	GFP-pos	GFP-pos
5.75	GFP-pos	GFP-pos
6.86	GFP-pos	GFP-pos
5.47	GFP-pos	GFP-pos
7.06	GFP-pos	GFP-pos
5.44	GFP-pos	GFP-pos
5.65	GFP-pos	GFP-pos
7.29	GFP-pos	GFP-pos
7.67	GFP-pos	GFP-pos
6.15	GFP-pos	GFP-pos
5.81	GFP-pos	GFP-pos
7.41	GFP-pos	GFP-pos
6.99	GFP-pos	GFP-pos
5.93	GFP-pos	GFP-pos
6.59	GFP-pos	GFP-pos
6.75	GFP-pos	GFP-pos
6.95	GFP-pos	GFP-pos
6.42	GFP-pos	GFP-pos
6.6	GFP-pos	GFP-pos
6.13	GFP-pos	GFP-pos
6.34	GFP-pos	GFP-pos
7.66	GFP-pos	GFP-pos
5.99	GFP-pos	GFP-pos
5.45	GFP-pos	GFP-pos
7.65	GFP-pos	GFP-pos
7.46	GFP-pos	GFP-pos
6.52	GFP-pos	GFP-pos
6.07	GFP-pos	GFP-pos
5.26	GFP-pos	GFP-pos
5.53	GFP-pos	GFP-pos
8.09	GFP-pos	GFP-pos
5.44	GFP-pos	GFP-pos
8.19	GFP-pos	GFP-pos
7.02	GFP-pos	GFP-pos
7.17	GFP-pos	GFP-pos
5.34	GFP-pos	GFP-pos
6.83	GFP-pos	GFP-pos
7.14	GFP-pos	GFP-pos
5.59	GFP-pos	GFP-pos
7.09	GFP-pos	GFP-pos
5.86	GFP-pos	GFP-pos
5.87	GFP-pos	GFP-pos
6.76	GFP-pos	GFP-pos
5.91	GFP-pos	GFP-pos
5.75	GFP-pos	GFP-pos
5.97	GFP-pos	GFP-pos
6.81	GFP-pos	GFP-pos
5.5	GFP-pos	GFP-pos
6.97	GFP-pos	GFP-pos
6.53	GFP-pos	GFP-pos
5.89	GFP-pos	GFP-pos
6.43	GFP-pos	GFP-pos
5.88	GFP-pos	GFP-pos
7.32	GFP-pos	GFP-pos
7.52	GFP-pos	GFP-pos
7.21	GFP-pos	GFP-pos
6.11	GFP-pos	GFP-pos
6.43	GFP-pos	GFP-pos
6.49	GFP-pos	GFP-pos
6.73	GFP-pos	GFP-pos
5.29	GFP-pos	GFP-pos
6.04	GFP-pos	GFP-pos
5.58	GFP-pos	GFP-pos
5.36	GFP-pos	GFP-pos
6.26	GFP-pos	GFP-pos
6.64	GFP-pos	GFP-pos
6.88	GFP-pos	GFP-pos
6.42	GFP-pos	GFP-pos
5.78	GFP-pos	GFP-pos
7.09	GFP-pos	GFP-pos
7.32	GFP-pos	GFP-pos
8.12	GFP-pos	GFP-pos
7.04	GFP-pos	GFP-pos
6.38	GFP-pos	GFP-pos
6.07	GFP-pos	GFP-pos
6.42	GFP-pos	GFP-pos
7.36	GFP-pos	GFP-pos
6.38	GFP-pos	GFP-pos
8.07	GFP-pos	GFP-pos
6.45	GFP-pos	GFP-pos
7.96	GFP-pos	GFP-pos
6.04	GFP-pos	GFP-pos
6.79	GFP-pos	GFP-pos
5.29	GFP-pos	GFP-pos
7.19	GFP-pos	GFP-pos
7.15	GFP-pos	GFP-pos
6.2	GFP-pos	GFP-pos
6.67	GFP-pos	GFP-pos
6.14	GFP-pos	GFP-pos
7.28	GFP-pos	GFP-pos
7.86	GFP-pos	GFP-pos
6.15	GFP-pos	GFP-pos
8.27	GFP-pos	GFP-pos
8	GFP-pos	GFP-pos
6.08	GFP-pos	GFP-pos
6.92	GFP-pos	GFP-pos
5.7	GFP-pos	GFP-pos
7.51	GFP-pos	GFP-pos
7.35	GFP-pos	GFP-pos
7.39	GFP-pos	GFP-pos
6.85	GFP-pos	GFP-pos
5.53	GFP-pos	GFP-pos
7.02	GFP-pos	GFP-pos
5.67	GFP-pos	GFP-pos
6.05	GFP-pos	GFP-pos
7.42	GFP-pos	GFP-pos
7.07	GFP-pos	GFP-pos
6.1	GFP-pos	GFP-pos
6.4	GFP-pos	GFP-pos
7.45	GFP-pos	GFP-pos
7.49	GFP-pos	GFP-pos
6.26	GFP-pos	GFP-pos
7.36	GFP-pos	GFP-pos
7.44	GFP-pos	GFP-pos
6.58	GFP-pos	GFP-pos
6.68	GFP-pos	GFP-pos
6.94	GFP-pos	GFP-pos
6.52	GFP-pos	GFP-pos
5.53	GFP-pos	GFP-pos
5.66	GFP-pos	GFP-pos
7.25	GFP-pos	GFP-pos
6.59	GFP-pos	GFP-pos
6.32	GFP-pos	GFP-pos
8.09	GFP-pos	GFP-pos
6.96	GFP-pos	GFP-pos
6.6	GFP-pos	GFP-pos
7.05	GFP-pos	GFP-pos
6.41	GFP-pos	GFP-pos
6.59	GFP-pos	GFP-pos
6.08	GFP-pos	GFP-pos
7.14	GFP-pos	GFP-pos
5.41	GFP-pos	GFP-pos
7.38	GFP-pos	GFP-pos
6.14	GFP-pos	GFP-pos
5.82	GFP-pos	GFP-pos
7.7	GFP-pos	GFP-pos
6.35	GFP-pos	GFP-pos
5.24	GFP-pos	GFP-pos
10.11	GFP-pos	GFP-pos
7.03	GFP-pos	GFP-pos
6.92	GFP-pos	GFP-pos
5.88	GFP-pos	GFP-pos
6.9	GFP-pos	GFP-pos
7	GFP-pos	GFP-pos
6.2	GFP-pos	GFP-pos
7.33	GFP-pos	GFP-pos
6.2	GFP-pos	GFP-pos
6.78	GFP-pos	GFP-pos
6.13	GFP-pos	GFP-pos
5.72	GFP-pos	GFP-pos
7.87	GFP-pos	GFP-pos
6.3	GFP-pos	GFP-pos
6.52	GFP-pos	GFP-pos
7.07	GFP-pos	GFP-pos
7.31	GFP-pos	GFP-pos
7.44	GFP-pos	GFP-pos
6.26	GFP-pos	GFP-pos
5.25	GFP-pos	GFP-pos
7.2	GFP-pos	GFP-pos
6.27	GFP-pos	GFP-pos
7.3	GFP-pos	GFP-pos
7.57	GFP-pos	GFP-pos
6.44	GFP-pos	GFP-pos
5.86	GFP-pos	GFP-pos
6.72	GFP-pos	GFP-pos
5.53	GFP-pos	GFP-pos
7.52	GFP-pos	GFP-pos
6.55	GFP-pos	GFP-pos
7.95	GFP-pos	GFP-pos
7.33	GFP-pos	GFP-pos
7.62	GFP-pos	GFP-pos
7.91	GFP-pos	GFP-pos
6.83	GFP-pos	GFP-pos
6.66	GFP-pos	GFP-pos
6.03	GFP-pos	GFP-pos
5.85	GFP-pos	GFP-pos
6.28	GFP-pos	GFP-pos
6.93	GFP-pos	GFP-pos
7.39	GFP-pos	GFP-pos
6.33	GFP-pos	GFP-pos
5.59	GFP-pos	GFP-pos
6.42	GFP-pos	GFP-pos
6.84	GFP-pos	GFP-pos
7.21	GFP-pos	GFP-pos
6.09	GFP-pos	GFP-pos
6.84	GFP-pos	GFP-pos
5.83	GFP-pos	GFP-pos
6.6	GFP-pos	GFP-pos
8.51	GFP-pos	GFP-pos
6.56	GFP-pos	GFP-pos
7.7	GFP-pos	GFP-pos
7.64	GFP-pos	GFP-pos
7.94	GFP-pos	GFP-pos
7.01	GFP-pos	GFP-pos
6.13	GFP-pos	GFP-pos
6.53	GFP-pos	GFP-pos
5.86	GFP-pos	GFP-pos
7.49	GFP-pos	GFP-pos
6.27	GFP-pos	GFP-pos
9.13	GFP-pos	GFP-pos
6.84	GFP-pos	GFP-pos
7.35	GFP-pos	GFP-pos
6.61	GFP-pos	GFP-pos
5.96	GFP-pos	GFP-pos
8.35	GFP-pos	GFP-pos
7.26	GFP-pos	GFP-pos
7.73	GFP-pos	GFP-pos
5.79	GFP-pos	GFP-pos
6.23	GFP-pos	GFP-pos
8.18	GFP-pos	GFP-pos
6.79	GFP-pos	GFP-pos
6.34	GFP-pos	GFP-pos
8.72	GFP-pos	GFP-pos
7.52	GFP-pos	GFP-pos
6.76	GFP-pos	GFP-pos
5.99	GFP-pos	GFP-pos
8.14	GFP-pos	GFP-pos
6.85	GFP-pos	GFP-pos
7.48	GFP-pos	GFP-pos
6.12	GFP-pos	GFP-pos
5.79	GFP-pos	GFP-pos
6.04	GFP-pos	GFP-pos
5.6	GFP-pos	GFP-pos
6.4	GFP-pos	GFP-pos
6.53	GFP-pos	GFP-pos
6.8	GFP-pos	GFP-pos
6.41	GFP-pos	GFP-pos
7.03	GFP-pos	GFP-pos
7.86	GFP-pos	GFP-pos
7.47	GFP-pos	GFP-pos
6.84	GFP-pos	GFP-pos
5.62	GFP-pos	GFP-pos
6.94	GFP-pos	GFP-pos
6.23	GFP-pos	GFP-pos
5.73	GFP-pos	GFP-pos
6.04	GFP-pos	GFP-pos
7.06	GFP-pos	GFP-pos
5.83	GFP-pos	GFP-pos
5.04	GFP-pos	GFP-pos
6.21	GFP-pos	GFP-pos
6.82	GFP-pos	GFP-pos
6.48	GFP-pos	GFP-pos
6.74	GFP-pos	GFP-pos
6.05	GFP-pos	GFP-pos
5.62	GFP-pos	GFP-pos
9.57	GFP-pos	GFP-pos
5.83	GFP-pos	GFP-pos
5.83	GFP-pos	GFP-pos
5.54	GFP-pos	GFP-pos
8.18	GFP-pos	GFP-pos
6.81	GFP-pos	GFP-pos
6.48	GFP-pos	GFP-pos
6.4	GFP-pos	GFP-pos
8.42	GFP-pos	GFP-pos
6.38	GFP-pos	GFP-pos
6.43	GFP-pos	GFP-pos
5.65	GFP-pos	GFP-pos
9.02	GFP-pos	GFP-pos
6.45	GFP-pos	GFP-pos
6.33	GFP-pos	GFP-pos
8.05	GFP-pos	GFP-pos
6.19	GFP-pos	GFP-pos
5.82	GFP-pos	GFP-pos
6.53	GFP-pos	GFP-pos
6.34	GFP-pos	GFP-pos
7.58	GFP-pos	GFP-pos
6.75	GFP-pos	GFP-pos
5.4	GFP-pos	GFP-pos
6.22	GFP-pos	GFP-pos
6.16	GFP-pos	GFP-pos
5.46	GFP-pos	GFP-pos
5.65	GFP-pos	GFP-pos
7.02	GFP-pos	GFP-pos
7.7	GFP-pos	GFP-pos
7.35	GFP-pos	GFP-pos
7	GFP-pos	GFP-pos
5.75	GFP-pos	GFP-pos
5.93	GFP-pos	GFP-pos
7.47	GFP-pos	GFP-pos
7.1	GFP-pos	GFP-pos
8.4	GFP-pos	GFP-pos
6.27	GFP-pos	GFP-pos
6.45	GFP-pos	GFP-pos
6.51	GFP-pos	GFP-pos
7.22	GFP-pos	GFP-pos
6.91	GFP-pos	GFP-pos
5.91	GFP-pos	GFP-pos
7.98	GFP-pos	GFP-pos
6.39	GFP-pos	GFP-pos
6.23	GFP-pos	GFP-pos
7.88	GFP-pos	GFP-pos
7.04	GFP-pos	GFP-pos
6.51	GFP-pos	GFP-pos
7.04	GFP-pos	GFP-pos
5.63	GFP-pos	GFP-pos
5.84	GFP-pos	GFP-pos
6.22	GFP-pos	GFP-pos
7.77	GFP-pos	GFP-pos
6.69	GFP-pos	GFP-pos
6.23	GFP-pos	GFP-pos
5.69	GFP-pos	GFP-pos
7.27	GFP-pos	GFP-pos
6.79	GFP-pos	GFP-pos
5.96	GFP-pos	GFP-pos
5.64	GFP-pos	GFP-pos
6.89	GFP-pos	GFP-pos
6.69	GFP-pos	GFP-pos
6.12	GFP-pos	GFP-pos
7.41	GFP-pos	GFP-pos
6.47	GFP-pos	GFP-pos
7.87	GFP-pos	GFP-pos
6	GFP-pos	GFP-pos
7.02	GFP-pos	GFP-pos
6.91	GFP-pos	GFP-pos
6.78	GFP-pos	GFP-pos
6.13	GFP-pos	GFP-pos
6.24	GFP-pos	GFP-pos
6.35	GFP-pos	GFP-pos
8.02	GFP-pos	GFP-pos
6.08	GFP-pos	GFP-pos
5.5	GFP-pos	GFP-pos
7.22	GFP-pos	GFP-pos
6.72	GFP-pos	GFP-pos
6.6	GFP-pos	GFP-pos
6.67	GFP-pos	GFP-pos
6.39	GFP-pos	GFP-pos
7.92	GFP-pos	GFP-pos
6.33	GFP-pos	GFP-pos
5.51	GFP-pos	GFP-pos
7.31	GFP-pos	GFP-pos
7.59	GFP-pos	GFP-pos
6.93	GFP-pos	GFP-pos
5.32	GFP-pos	GFP-pos
6.99	GFP-pos	GFP-pos
8.7	GFP-pos	GFP-pos
7.7	GFP-pos	GFP-pos
5.51	GFP-pos	GFP-pos
6.93	GFP-pos	GFP-pos
6.44	GFP-pos	GFP-pos
7.41	GFP-pos	GFP-pos
7.19	GFP-pos	GFP-pos
6.52	GFP-pos	GFP-pos
7.66	GFP-pos	GFP-pos
6.42	GFP-pos	GFP-pos
7.22	GFP-pos	GFP-pos
5.55	GFP-pos	GFP-pos
8.82	GFP-pos	GFP-pos
6.71	GFP-pos	GFP-pos
5.88	GFP-pos	GFP-pos
6.27	GFP-pos	GFP-pos
5.91	GFP-pos	GFP-pos
6.56	GFP-pos	GFP-pos
5.53	GFP-pos	GFP-pos
5.53	GFP-pos	GFP-pos
6.56	GFP-pos	GFP-pos
7.27	GFP-pos	GFP-pos
6.1	GFP-pos	GFP-pos
6.18	GFP-pos	GFP-pos
4.87	GFP-pos	GFP-pos
6.73	GFP-pos	GFP-pos
6.26	GFP-pos	GFP-pos
7.11	GFP-pos	GFP-pos
5.86	GFP-pos	GFP-pos
7	GFP-pos	GFP-pos
7.52	GFP-pos	GFP-pos
6.27	GFP-pos	GFP-pos
5.43	GFP-pos	GFP-pos
6.2	GFP-pos	GFP-pos
5.98	GFP-pos	GFP-pos
6.05	GFP-pos	GFP-pos
5.95	GFP-pos	GFP-pos
7.3	GFP-pos	GFP-pos
7.28	GFP-pos	GFP-pos
6.18	GFP-pos	GFP-pos
7.04	GFP-pos	GFP-pos
5.81	GFP-pos	GFP-pos
7.76	GFP-pos	GFP-pos
5.78	GFP-pos	GFP-pos
7.73	GFP-pos	GFP-pos
6.38	GFP-pos	GFP-pos
7.75	GFP-pos	GFP-pos
6.3	GFP-pos	GFP-pos
7.06	GFP-pos	GFP-pos
5.72	GFP-pos	GFP-pos
6	GFP-pos	GFP-pos
6.72	GFP-pos	GFP-pos
7.64	GFP-pos	GFP-pos
8.23	GFP-pos	GFP-pos
6.21	GFP-pos	GFP-pos
6.23	GFP-pos	GFP-pos
6.68	GFP-pos	GFP-pos
6.11	GFP-pos	GFP-pos
6.37	GFP-pos	GFP-pos
5.59	GFP-pos	GFP-pos
8.07	GFP-pos	GFP-pos
5.79	GFP-pos	GFP-pos
4.33	GFP-pos	GFP-pos
5.86	GFP-pos	GFP-pos
4.33	GFP-pos	GFP-pos
5.99	GFP-pos	GFP-pos
5.86	GFP-pos	GFP-pos
5.99	GFP-pos	GFP-pos
5.86	GFP-pos	GFP-pos
5.99	GFP-pos	GFP-pos
5.99	GFP-pos	GFP-pos
5.86	GFP-pos	GFP-pos
4.33	GFP-pos	GFP-pos
4.33	GFP-pos	GFP-pos
5.99	GFP-pos	GFP-pos
5.86	GFP-pos	GFP-pos
5.86	GFP-pos	GFP-pos
4.33	GFP-pos	GFP-pos
5.86	GFP-pos	GFP-pos
5.99	GFP-pos	GFP-pos
4.33	GFP-pos	GFP-pos
5.86	GFP-pos	GFP-pos
4.33	GFP-pos	GFP-pos
4.33	GFP-pos	GFP-pos
5.99	GFP-pos	GFP-pos
5.86	GFP-pos	GFP-pos
5.99	GFP-pos	GFP-pos
4.33	GFP-pos	GFP-pos
5.99	GFP-pos	GFP-pos
6.9	GFP-pos	GFP-pos
7.76	GFP-pos	GFP-pos
6.45	GFP-pos	GFP-pos
5.95	GFP-pos	GFP-pos
7.43	GFP-pos	GFP-pos
5.86	GFP-pos	GFP-pos
7.27	GFP-pos	GFP-pos
5.86	GFP-pos	GFP-pos
7.55	GFP-pos	GFP-pos
7.31	GFP-pos	GFP-pos
7.91	GFP-pos	GFP-pos
8.28	GFP-pos	GFP-pos
6.82	GFP-pos	GFP-pos
6.96	GFP-pos	GFP-pos
7.78	GFP-pos	GFP-pos
4.65	GFP-pos	GFP-pos
6.91	GFP-pos	GFP-pos
6.55	GFP-pos	GFP-pos
6.14	GFP-pos	GFP-pos
6.23	GFP-pos	GFP-pos
6.89	GFP-pos	GFP-pos
7.18	GFP-pos	GFP-pos
7.21	GFP-pos	GFP-pos
6.36	GFP-pos	GFP-pos
5.76	GFP-pos	GFP-pos
5.86	GFP-pos	GFP-pos
6.91	GFP-pos	GFP-pos
6.02	GFP-pos	GFP-pos
6.49	GFP-pos	GFP-pos
6.25	GFP-pos	GFP-pos
7.04	GFP-pos	GFP-pos
6.13	GFP-pos	GFP-pos
6.46	GFP-pos	GFP-pos
6.53	GFP-pos	GFP-pos
6.33	GFP-pos	GFP-pos
6.5	GFP-pos	GFP-pos
8.07	GFP-pos	GFP-pos
6.67	GFP-pos	GFP-pos
8.79	GFP-pos	GFP-pos
8.4	GFP-pos	GFP-pos
7.39	GFP-pos	GFP-pos
7.05	GFP-pos	GFP-pos
6.69	GFP-pos	GFP-pos
7.16	GFP-pos	GFP-pos
6.02	GFP-pos	GFP-pos
6.16	GFP-pos	GFP-pos
5.89	GFP-pos	GFP-pos
5.73	GFP-pos	GFP-pos
6.39	GFP-pos	GFP-pos
6.21	GFP-pos	GFP-pos
6.99	GFP-pos	GFP-pos
6.08	GFP-pos	GFP-pos
6.12	GFP-pos	GFP-pos
5.88	GFP-pos	GFP-pos
6.16	GFP-pos	GFP-pos
7.55	GFP-pos	GFP-pos
6.99	GFP-pos	GFP-pos
8.04	GFP-pos	GFP-pos
5.14	GFP-pos	GFP-pos
6.93	GFP-pos	GFP-pos
5.87	GFP-pos	GFP-pos
6.28	GFP-pos	GFP-pos
7	GFP-pos	GFP-pos
5.88	GFP-pos	GFP-pos
7.26	GFP-pos	GFP-pos
6.01	GFP-pos	GFP-pos
7.13	GFP-pos	GFP-pos
5.58	GFP-pos	GFP-pos
6.54	GFP-pos	GFP-pos
8	GFP-pos	GFP-pos
6.72	GFP-pos	GFP-pos
5.71	GFP-pos	GFP-pos
7.34	GFP-pos	GFP-pos
5.94	GFP-pos	GFP-pos
7.22	GFP-pos	GFP-pos
6.72	GFP-pos	GFP-pos
6.28	GFP-pos	GFP-pos
5.36	GFP-pos	GFP-pos
6.06	GFP-pos	GFP-pos
6.85	GFP-pos	GFP-pos
5.61	GFP-pos	GFP-pos
5.49	GFP-pos	GFP-pos
5.98	GFP-pos	GFP-pos
6.6	GFP-pos	GFP-pos
6.9	GFP-pos	GFP-pos
7.56	GFP-pos	GFP-pos
7.12	GFP-pos	GFP-pos
5.55	GFP-pos	GFP-pos
6.09	GFP-pos	GFP-pos
5.88	GFP-pos	GFP-pos
5.9	GFP-pos	GFP-pos
6.94	GFP-pos	GFP-pos
6.85	GFP-pos	GFP-pos
8.25	GFP-pos	GFP-pos
8.05	GFP-pos	GFP-pos
6.74	GFP-pos	GFP-pos
7.42	GFP-pos	GFP-pos
6.46	GFP-pos	GFP-pos
7.06	GFP-pos	GFP-pos
6.11	GFP-pos	GFP-pos
6.48	GFP-pos	GFP-pos
5.2	GFP-pos	GFP-pos
7.34	GFP-pos	GFP-pos
6.14	GFP-pos	GFP-pos
6.33	GFP-pos	GFP-pos
5.4	GFP-pos	GFP-pos
6.91	GFP-pos	GFP-pos
5.92	GFP-pos	GFP-pos
6.9	GFP-pos	GFP-pos
7.97	GFP-pos	GFP-pos
7.24	GFP-pos	GFP-pos
7.37	GFP-pos	GFP-pos
6.23	GFP-pos	GFP-pos
6.72	GFP-pos	GFP-pos
7.32	GFP-pos	GFP-pos
8.05	GFP-pos	GFP-pos
5.91	GFP-pos	GFP-pos
6.5	GFP-pos	GFP-pos
5.58	GFP-pos	GFP-pos
6.42	GFP-pos	GFP-pos
5.52	GFP-pos	GFP-pos
5.66	GFP-pos	GFP-pos
7.3	GFP-pos	GFP-pos
7.59	GFP-pos	GFP-pos
5.39	GFP-pos	GFP-pos
7.77	GFP-pos	GFP-pos
5.91	GFP-pos	GFP-pos
5.54	GFP-pos	GFP-pos
7.41	GFP-pos	GFP-pos
7	GFP-pos	GFP-pos
6.78	GFP-pos	GFP-pos
5.5	GFP-pos	GFP-pos
5.4	GFP-pos	GFP-pos
6.87	GFP-pos	GFP-pos
5.91	GFP-pos	GFP-pos
7.12	GFP-pos	GFP-pos
6.88	GFP-pos	GFP-pos
5.59	GFP-pos	GFP-pos
8.7	GFP-pos	GFP-pos
5.72	GFP-pos	GFP-pos
5.05	GFP-pos	GFP-pos
6.16	GFP-pos	GFP-pos
6.16	GFP-pos	GFP-pos
6.47	GFP-pos	GFP-pos
7.3	GFP-pos	GFP-pos
7.05	GFP-pos	GFP-pos
5.59	GFP-pos	GFP-pos
6.14	GFP-pos	GFP-pos
5.24	GFP-pos	GFP-pos
6.51	GFP-pos	GFP-pos
7.7	GFP-pos	GFP-pos
5.83	GFP-pos	GFP-pos
6.67	GFP-pos	GFP-pos
7.33	GFP-pos	GFP-pos
6.47	GFP-pos	GFP-pos
6.12	GFP-pos	GFP-pos
5.64	GFP-pos	GFP-pos
6.98	GFP-pos	GFP-pos
5.77	GFP-pos	GFP-pos
6.4	GFP-pos	GFP-pos
7.75	GFP-pos	GFP-pos
7.15	GFP-pos	GFP-pos
6.04	GFP-pos	GFP-pos
6.13	GFP-pos	GFP-pos
6.05	GFP-pos	GFP-pos
4.37	GFP-pos	GFP-pos
7.33	GFP-pos	GFP-pos
5.97	GFP-pos	GFP-pos
5.18	GFP-pos	GFP-pos
6.58	GFP-pos	GFP-pos
6.05	GFP-pos	GFP-pos
5.58	GFP-pos	GFP-pos
5.91	GFP-pos	GFP-pos
6.18	GFP-pos	GFP-pos
5.89	GFP-pos	GFP-pos
6.55	GFP-pos	GFP-pos
6.45	GFP-pos	GFP-pos
7.38	GFP-pos	GFP-pos
7.53	GFP-pos	GFP-pos
6.48	GFP-pos	GFP-pos
6.6	GFP-pos	GFP-pos
5.51	GFP-pos	GFP-pos
7.55	GFP-pos	GFP-pos
5.99	GFP-pos	GFP-pos
5.27	GFP-pos	GFP-pos
6.46	GFP-pos	GFP-pos
6.06	GFP-pos	GFP-pos
5.76	GFP-pos	GFP-pos
6.48	GFP-pos	GFP-pos
5.29	GFP-pos	GFP-pos
8.03	GFP-pos	GFP-pos
4.84	GFP-pos	GFP-pos
7.43	GFP-pos	GFP-pos
8.18	GFP-pos	GFP-pos
5.79	GFP-pos	GFP-pos
7.06	GFP-pos	GFP-pos
5.6	GFP-pos	GFP-pos
6.84	GFP-pos	GFP-pos
6.61	GFP-pos	GFP-pos
6.23	GFP-pos	GFP-pos
6.09	GFP-pos	GFP-pos
6.58	GFP-pos	GFP-pos
6.39	GFP-pos	GFP-pos
7.03	GFP-pos	GFP-pos
5.85	GFP-pos	GFP-pos
5.35	GFP-pos	GFP-pos
7.46	GFP-pos	GFP-pos
6.5	GFP-pos	GFP-pos
6.03	GFP-pos	GFP-pos
7.08	GFP-pos	GFP-pos
5.82	GFP-pos	GFP-pos
5.78	GFP-pos	GFP-pos
5.36	GFP-pos	GFP-pos
6.5	GFP-pos	GFP-pos
6.26	GFP-pos	GFP-pos
8.19	GFP-pos	GFP-pos
6.18	GFP-pos	GFP-pos
5.15	GFP-pos	GFP-pos
5.97	GFP-pos	GFP-pos
5.15	GFP-pos	GFP-pos
5.97	GFP-pos	GFP-pos
5.97	GFP-pos	GFP-pos
5.97	GFP-pos	GFP-pos
5.15	GFP-pos	GFP-pos
5.15	GFP-pos	GFP-pos
5.71	GFP-pos	GFP-pos
7.44	GFP-pos	GFP-pos
6.92	GFP-pos	GFP-pos
7.33	GFP-pos	GFP-pos
7.29	GFP-pos	GFP-pos
8.84	GFP-pos	GFP-pos
7.04	GFP-pos	GFP-pos
5.92	GFP-pos	GFP-pos
6.36	GFP-pos	GFP-pos
5.66	GFP-pos	GFP-pos
6.68	GFP-pos	GFP-pos
6.66	GFP-pos	GFP-pos
6.52	GFP-pos	GFP-pos
6.17	GFP-pos	GFP-pos
6.36	GFP-pos	GFP-pos
6.48	GFP-pos	GFP-pos
6.01	GFP-pos	GFP-pos
7.78	GFP-pos	GFP-pos
6.26	GFP-pos	GFP-pos
7.27	GFP-pos	GFP-pos
6.69	GFP-pos	GFP-pos
7.35	GFP-pos	GFP-pos
6.48	GFP-pos	GFP-pos
7.9	GFP-pos	GFP-pos
6.09	GFP-pos	GFP-pos
6.5	GFP-pos	GFP-pos
5.96	GFP-pos	GFP-pos
5.68	GFP-pos	GFP-pos
5.4	GFP-pos	GFP-pos
6.84	GFP-pos	GFP-pos
6.23	GFP-pos	GFP-pos
5.65	GFP-pos	GFP-pos
7.57	GFP-pos	GFP-pos
6.05	GFP-pos	GFP-pos
5.66	GFP-pos	GFP-pos
5.29	GFP-pos	GFP-pos
5.52	GFP-pos	GFP-pos
5.67	GFP-pos	GFP-pos
6.03	GFP-pos	GFP-pos
7.44	GFP-pos	GFP-pos
7.33	GFP-pos	GFP-pos
7.87	GFP-pos	GFP-pos
6.44	GFP-pos	GFP-pos
6.53	GFP-pos	GFP-pos
7.04	GFP-pos	GFP-pos
5.96	GFP-pos	GFP-pos
5.66	GFP-pos	GFP-pos
6.07	GFP-pos	GFP-pos
7.93	GFP-pos	GFP-pos
5.89	GFP-pos	GFP-pos
5.98	GFP-pos	GFP-pos
7.83	GFP-pos	GFP-pos
7.58	GFP-pos	GFP-pos
6.72	GFP-pos	GFP-pos
7.34	GFP-pos	GFP-pos
5.65	GFP-pos	GFP-pos
6.24	GFP-pos	GFP-pos
7.49	GFP-pos	GFP-pos
8.12	GFP-pos	GFP-pos
6.04	GFP-pos	GFP-pos
8.33	GFP-pos	GFP-pos
5.44	GFP-pos	GFP-pos
6.48	GFP-pos	GFP-pos
7.68	GFP-pos	GFP-pos
5.83	GFP-pos	GFP-pos
5.62	GFP-pos	GFP-pos
7.17	GFP-pos	GFP-pos
5.34	GFP-pos	GFP-pos
5.46	GFP-pos	GFP-pos
5.25	GFP-pos	GFP-pos
7.12	GFP-pos	GFP-pos
6.04	GFP-pos	GFP-pos
6.56	GFP-pos	GFP-pos
6.38	GFP-pos	GFP-pos
7.08	GFP-pos	GFP-pos
7.9	GFP-pos	GFP-pos
7.28	GFP-pos	GFP-pos
6	GFP-pos	GFP-pos
7.33	GFP-pos	GFP-pos
7.35	GFP-pos	GFP-pos
7.32	GFP-pos	GFP-pos
5.79	GFP-pos	GFP-pos
6.75	GFP-pos	GFP-pos
5.21	GFP-pos	GFP-pos
6.47	GFP-pos	GFP-pos
6.57	GFP-pos	GFP-pos
7.63	GFP-pos	GFP-pos
7.7	GFP-pos	GFP-pos
5.58	GFP-pos	GFP-pos
5.81	GFP-pos	GFP-pos
5.58	GFP-pos	GFP-pos
5.75	GFP-pos	GFP-pos
5.81	GFP-pos	GFP-pos
8.05	GFP-pos	GFP-pos
6.32	GFP-pos	GFP-pos
7.14	GFP-pos	GFP-pos
7.31	GFP-pos	GFP-pos
4.68	GFP-pos	GFP-pos
6.64	GFP-pos	GFP-pos
8.53	GFP-pos	GFP-pos
6.53	GFP-pos	GFP-pos
5.3	GFP-pos	GFP-pos
5.68	GFP-pos	GFP-pos
6.33	GFP-pos	GFP-pos
7.2	GFP-pos	GFP-pos
7.1	GFP-pos	GFP-pos
6.35	GFP-pos	GFP-pos
7.61	GFP-pos	GFP-pos
6.83	GFP-pos	GFP-pos
5.96	GFP-pos	GFP-pos
7.26	GFP-pos	GFP-pos
6.56	GFP-pos	GFP-pos
6.69	GFP-pos	GFP-pos
6.28	GFP-pos	GFP-pos
6.17	GFP-pos	GFP-pos
6.43	GFP-pos	GFP-pos
7.18	GFP-pos	GFP-pos
6.36	GFP-pos	GFP-pos
7.94	GFP-pos	GFP-pos
7.52	GFP-pos	GFP-pos
7.46	GFP-pos	GFP-pos
6.57	GFP-pos	GFP-pos
6.51	GFP-pos	GFP-pos
5.94	GFP-pos	GFP-pos
6.66	GFP-pos	GFP-pos
6.87	GFP-pos	GFP-pos
5.57	GFP-pos	GFP-pos
5.82	GFP-pos	GFP-pos
8.3	GFP-pos	GFP-pos
5.65	GFP-pos	GFP-pos
6.18	GFP-pos	GFP-pos
5.83	GFP-pos	GFP-pos
6.25	GFP-pos	GFP-pos
6.68	GFP-pos	GFP-pos
6.48	GFP-pos	GFP-pos
5.43	GFP-pos	GFP-pos
7.6	GFP-pos	GFP-pos
6.43	GFP-pos	GFP-pos
7.78	GFP-pos	GFP-pos
6.05	GFP-pos	GFP-pos
6.42	GFP-pos	GFP-pos
5.64	GFP-pos	GFP-pos
6.06	GFP-pos	GFP-pos
6.94	GFP-pos	GFP-pos
7.11	GFP-pos	GFP-pos
6.94	GFP-pos	GFP-pos
7.01	GFP-pos	GFP-pos
7.88	GFP-pos	GFP-pos
5.73	GFP-pos	GFP-pos
5.73	GFP-pos	GFP-pos
5.62	GFP-pos	GFP-pos
5.62	GFP-pos	GFP-pos
6.55	GFP-pos	GFP-pos
5.38	GFP-pos	GFP-pos
7.69	GFP-pos	GFP-pos
6.58	GFP-pos	GFP-pos
6.44	GFP-pos	GFP-pos
6.19	GFP-pos	GFP-pos
5.43	GFP-pos	GFP-pos
6.87	GFP-pos	GFP-pos
7.09	GFP-pos	GFP-pos
7.29	GFP-pos	GFP-pos
6.65	GFP-pos	GFP-pos
5.74	GFP-pos	GFP-pos
7.97	GFP-pos	GFP-pos
8.32	GFP-pos	GFP-pos
5.14	GFP-pos	GFP-pos
6.4	GFP-pos	GFP-pos
6.29	GFP-pos	GFP-pos
7.56	GFP-pos	GFP-pos
6.18	GFP-pos	GFP-pos
6.91	GFP-pos	GFP-pos
5.7	GFP-pos	GFP-pos
6.16	GFP-pos	GFP-pos
6.5	GFP-pos	GFP-pos
6.16	GFP-pos	GFP-pos
8.1	GFP-pos	GFP-pos
8.3	GFP-pos	GFP-pos
5.61	GFP-pos	GFP-pos
5.65	GFP-pos	GFP-pos
6.13	GFP-pos	GFP-pos
5.52	GFP-pos	GFP-pos
7.36	GFP-pos	GFP-pos
7.54	GFP-pos	GFP-pos
6.88	GFP-pos	GFP-pos
7.28	GFP-pos	GFP-pos
8.22	GFP-pos	GFP-pos
5.85	GFP-pos	GFP-pos
6.11	GFP-pos	GFP-pos
8.3	GFP-pos	GFP-pos
5.28	GFP-pos	GFP-pos
7.06	GFP-pos	GFP-pos
7.29	GFP-pos	GFP-pos
6.8	GFP-pos	GFP-pos
6.77	GFP-pos	GFP-pos
5.35	GFP-pos	GFP-pos
5.21	GFP-pos	GFP-pos
5.75	GFP-pos	GFP-pos
5.83	GFP-pos	GFP-pos
6.46	GFP-pos	GFP-pos
5.8	GFP-pos	GFP-pos
5.32	GFP-pos	GFP-pos
6.73	GFP-pos	GFP-pos
6.14	GFP-pos	GFP-pos
5.78	GFP-pos	GFP-pos
5.87	GFP-pos	GFP-pos
6.06	GFP-pos	GFP-pos
6.2	GFP-pos	GFP-pos
5.5	GFP-pos	GFP-pos
6.89	GFP-pos	GFP-pos
5.57	GFP-pos	GFP-pos
5.69	GFP-pos	GFP-pos
5.46	GFP-pos	GFP-pos
6.33	GFP-pos	GFP-pos
5.64	GFP-pos	GFP-pos
6.24	GFP-pos	GFP-pos
6.18	GFP-pos	GFP-pos
6.63	GFP-pos	GFP-pos
5.26	GFP-pos	GFP-pos
7.69	GFP-pos	GFP-pos
5.58	GFP-pos	GFP-pos
8	GFP-pos	GFP-pos
10.32	GFP-pos	GFP-pos
8.13	GFP-pos	GFP-pos
6.54	GFP-pos	GFP-pos
5.89	GFP-pos	GFP-pos
6.59	GFP-pos	GFP-pos
8.57	GFP-pos	GFP-pos
6.02	GFP-pos	GFP-pos
7.52	GFP-pos	GFP-pos
5.82	GFP-pos	GFP-pos
6.95	GFP-pos	GFP-pos
6.2	GFP-pos	GFP-pos
6.14	GFP-pos	GFP-pos
6.78	GFP-pos	GFP-pos
7	GFP-pos	GFP-pos
5.83	GFP-pos	GFP-pos
6.22	GFP-pos	GFP-pos
6.7	GFP-pos	GFP-pos
5.67	GFP-pos	GFP-pos
6.93	GFP-pos	GFP-pos
7.14	GFP-pos	GFP-pos
5.74	GFP-pos	GFP-pos
6.96	GFP-pos	GFP-pos
6.16	GFP-pos	GFP-pos
7.87	GFP-pos	GFP-pos
6.16	GFP-pos	GFP-pos
7.22	GFP-pos	GFP-pos
6.09	GFP-pos	GFP-pos
6.91	GFP-pos	GFP-pos
6.91	GFP-pos	GFP-pos
6.09	GFP-pos	GFP-pos
6.13	GFP-pos	GFP-pos
5.14	GFP-pos	GFP-pos
6.01	GFP-pos	GFP-pos
5.86	GFP-pos	GFP-pos
6.34	GFP-pos	GFP-pos
7.58	GFP-pos	GFP-pos
7.33	GFP-pos	GFP-pos
6.91	GFP-pos	GFP-pos
6.81	GFP-pos	GFP-pos
7.75	GFP-pos	GFP-pos
5.93	GFP-pos	GFP-pos
6.57	GFP-pos	GFP-pos
5.64	GFP-pos	GFP-pos
7.66	GFP-pos	GFP-pos
6.99	GFP-pos	GFP-pos
7	GFP-pos	GFP-pos
8.15	GFP-pos	GFP-pos
6.53	GFP-pos	GFP-pos
7.64	GFP-pos	GFP-pos
7.05	GFP-pos	GFP-pos
6.25	GFP-pos	GFP-pos
6.57	GFP-pos	GFP-pos
6.72	GFP-pos	GFP-pos
6.7	GFP-pos	GFP-pos
7.72	GFP-pos	GFP-pos
8.75	GFP-neg	GFP-pos
6.74	GFP-neg	GFP-pos
7.22	GFP-neg	GFP-pos
8.73	GFP-neg	GFP-pos
8.38	GFP-neg	GFP-pos
6.67	GFP-neg	GFP-pos
7.27	GFP-neg	GFP-pos
8.13	GFP-neg	GFP-pos
5.66	GFP-neg	GFP-pos
6.14	GFP-neg	GFP-pos
5.77	GFP-neg	GFP-pos
5.42	GFP-neg	GFP-pos
7.54	GFP-neg	GFP-pos
6.62	GFP-neg	GFP-pos
7.08	GFP-neg	GFP-pos
8.32	GFP-neg	GFP-pos
6.26	GFP-neg	GFP-pos
9.65	GFP-neg	GFP-pos
9.7	GFP-neg	GFP-pos
8.36	GFP-neg	GFP-pos
5.15	GFP-neg	GFP-pos
5.97	GFP-neg	GFP-pos
7.56	GFP-neg	GFP-pos
8.07	GFP-neg	GFP-pos
8.08	GFP-neg	GFP-pos
6.75	GFP-neg	GFP-pos
6.26	GFP-neg	GFP-pos
5.91	GFP-neg	GFP-pos
5.22	GFP-neg	GFP-pos
5.4	GFP-neg	GFP-pos
6.14	GFP-neg	GFP-pos
5.22	GFP-neg	GFP-pos
5.4	GFP-neg	GFP-pos
7.04	GFP-neg	GFP-pos
6.05	GFP-neg	GFP-pos
10.26	GFP-neg	GFP-pos
8.92	GFP-neg	GFP-pos
7.29	GFP-neg	GFP-pos
7.58	GFP-neg	GFP-pos
6.03	GFP-neg	GFP-pos
6.43	GFP-neg	GFP-pos
6.35	GFP-neg	GFP-pos
6.87	GFP-neg	GFP-pos
7.94	GFP-neg	GFP-pos
9.46	GFP-neg	GFP-pos
7.04	GFP-neg	GFP-pos
7.95	GFP-neg	GFP-pos
8.38	GFP-neg	GFP-pos
7.71	GFP-neg	GFP-pos
7.89	GFP-neg	GFP-pos
7.97	GFP-neg	GFP-pos
6.74	GFP-neg	GFP-pos
8.42	GFP-neg	GFP-pos
5.87	GFP-neg	GFP-pos
8.81	GFP-neg	GFP-pos
7.33	GFP-neg	GFP-pos
9.71	GFP-neg	GFP-pos
8.45	GFP-neg	GFP-pos
7.87	GFP-neg	GFP-pos
8.94	GFP-neg	GFP-pos
5.45	GFP-neg	GFP-pos
7.01	GFP-neg	GFP-pos
6.52	GFP-neg	GFP-pos
5.51	GFP-neg	GFP-pos
8.93	GFP-neg	GFP-pos
8.31	GFP-neg	GFP-pos
7.63	GFP-neg	GFP-pos
8.24	GFP-neg	GFP-pos
6.29	GFP-neg	GFP-pos
6.45	GFP-neg	GFP-pos
7.3	GFP-neg	GFP-pos
6.74	GFP-neg	GFP-pos
6.23	GFP-neg	GFP-pos
8.67	GFP-neg	GFP-pos
8.45	GFP-neg	GFP-pos
7.16	GFP-neg	GFP-pos
6.83	GFP-neg	GFP-pos
6.22	GFP-neg	GFP-pos
7.57	GFP-neg	GFP-pos
8.5	GFP-neg	GFP-pos
8.34	GFP-neg	GFP-pos
8.54	GFP-neg	GFP-pos
5.65	GFP-neg	GFP-pos
7.52	GFP-neg	GFP-pos
5.69	GFP-neg	GFP-pos
6.17	GFP-neg	GFP-pos
7.84	GFP-neg	GFP-pos
5.62	GFP-neg	GFP-pos
6.41	GFP-neg	GFP-pos
6.42	GFP-neg	GFP-pos
10.52	GFP-neg	GFP-pos
8.83	GFP-neg	GFP-pos
6.01	GFP-neg	GFP-pos
6.69	GFP-neg	GFP-pos
6.48	GFP-neg	GFP-pos
6.76	GFP-neg	GFP-pos
6.19	GFP-neg	GFP-pos
8.3	GFP-neg	GFP-pos
7.35	GFP-neg	GFP-pos
6.48	GFP-neg	GFP-pos
7.02	GFP-neg	GFP-pos
7.55	GFP-neg	GFP-pos
7.78	GFP-neg	GFP-pos
7.92	GFP-neg	GFP-pos
7.83	GFP-neg	GFP-pos
8.34	GFP-neg	GFP-pos
6.7	GFP-neg	GFP-pos
5.84	GFP-neg	GFP-pos
7.25	GFP-neg	GFP-pos
8.77	GFP-neg	GFP-pos
7.59	GFP-neg	GFP-pos
8.84	GFP-neg	GFP-pos
7.25	GFP-neg	GFP-pos
6.59	GFP-neg	GFP-pos
6.88	GFP-neg	GFP-pos
6.74	GFP-neg	GFP-pos
9.13	GFP-neg	GFP-pos
5.15	GFP-neg	GFP-pos
7.03	GFP-neg	GFP-pos
5.54	GFP-neg	GFP-pos
7.76	GFP-neg	GFP-pos
8.14	GFP-neg	GFP-pos
7.45	GFP-neg	GFP-pos
8.9	GFP-neg	GFP-pos
9.05	GFP-neg	GFP-pos
8.19	GFP-neg	GFP-pos
6.2	GFP-neg	GFP-pos
5.54	GFP-neg	GFP-pos
7.06	GFP-neg	GFP-pos
9.37	GFP-neg	GFP-pos
8.53	GFP-neg	GFP-pos
6.19	GFP-neg	GFP-pos
6.7	GFP-neg	GFP-pos
8.46	GFP-neg	GFP-pos
6.62	GFP-neg	GFP-pos
5.53	GFP-neg	GFP-pos
7.64	GFP-neg	GFP-pos
7.05	GFP-neg	GFP-pos
7.98	GFP-neg	GFP-pos
8.35	GFP-neg	GFP-pos
6.28	GFP-neg	GFP-pos
5.69	GFP-neg	GFP-pos
8.21	GFP-neg	GFP-pos
8.05	GFP-neg	GFP-pos
8.38	GFP-neg	GFP-pos
8.27	GFP-neg	GFP-pos
7.13	GFP-neg	GFP-pos
9.26	GFP-neg	GFP-pos
8.82	GFP-neg	GFP-pos
8.51	GFP-neg	GFP-pos
8.02	GFP-neg	GFP-pos
8.91	GFP-neg	GFP-pos
5.84	GFP-neg	GFP-pos
5.69	GFP-neg	GFP-pos
5.68	GFP-neg	GFP-pos
5.82	GFP-neg	GFP-pos
6.82	GFP-neg	GFP-pos
6.33	GFP-neg	GFP-pos
6.33	GFP-neg	GFP-pos
6.33	GFP-neg	GFP-pos
9.27	GFP-neg	GFP-pos
8.15	GFP-neg	GFP-pos
7.44	GFP-neg	GFP-pos
5.95	GFP-neg	GFP-pos
9.23	GFP-neg	GFP-pos
7.76	GFP-neg	GFP-pos
7.02	GFP-neg	GFP-pos
7.83	GFP-neg	GFP-pos
6.05	GFP-neg	GFP-pos
8.5	GFP-neg	GFP-pos
6.25	GFP-neg	GFP-pos
6.97	GFP-neg	GFP-pos
4.65	GFP-neg	GFP-pos
5.64	GFP-neg	GFP-pos
6.75	GFP-neg	GFP-pos
6.54	GFP-neg	GFP-pos
6.18	GFP-neg	GFP-pos
5.4	GFP-neg	GFP-pos
8.17	GFP-neg	GFP-pos
7.77	GFP-neg	GFP-pos
7.84	GFP-neg	GFP-pos
6.16	GFP-neg	GFP-pos
9.24	GFP-neg	GFP-pos
5.07	GFP-neg	GFP-pos
6.54	GFP-neg	GFP-pos
8.18	GFP-neg	GFP-pos
6.54	GFP-neg	GFP-pos
6.54	GFP-neg	GFP-pos
8.96	GFP-neg	GFP-pos
6.54	GFP-neg	GFP-pos
7.3	GFP-neg	GFP-pos
7.21	GFP-neg	GFP-pos
6.64	GFP-neg	GFP-pos
5.68	GFP-neg	GFP-pos
8.56	GFP-neg	GFP-pos
8.68	GFP-neg	GFP-pos
6.85	GFP-neg	GFP-pos
7.63	GFP-neg	GFP-pos
8.39	GFP-neg	GFP-pos
7.58	GFP-neg	GFP-pos
6.58	GFP-neg	GFP-pos
5.51	GFP-neg	GFP-pos
8.63	GFP-neg	GFP-pos
8.09	GFP-neg	GFP-pos
6.54	GFP-neg	GFP-pos
8.78	GFP-neg	GFP-pos
6.54	GFP-neg	GFP-pos
7.95	GFP-neg	GFP-pos
7.11	GFP-neg	GFP-pos
5.99	GFP-neg	GFP-pos
9.12	GFP-neg	GFP-pos
9.02	GFP-neg	GFP-pos
6.81	GFP-neg	GFP-pos
5.69	GFP-neg	GFP-pos
8.02	GFP-neg	GFP-pos
6.9	GFP-neg	GFP-pos
7.57	GFP-neg	GFP-pos
8.53	GFP-neg	GFP-pos
7.61	GFP-neg	GFP-pos
5.87	GFP-neg	GFP-pos
8.02	GFP-neg	GFP-pos
8.09	GFP-neg	GFP-pos
6.3	GFP-neg	GFP-pos
7.88	GFP-neg	GFP-pos
5.88	GFP-neg	GFP-pos
6.78	GFP-neg	GFP-pos
5.74	GFP-neg	GFP-pos
8.03	GFP-neg	GFP-pos
6.88	GFP-neg	GFP-pos
6.23	GFP-neg	GFP-pos
8.53	GFP-neg	GFP-pos
9.12	GFP-neg	GFP-pos
8.7	GFP-neg	GFP-pos
8.52	GFP-neg	GFP-pos
7.82	GFP-neg	GFP-pos
8.78	GFP-neg	GFP-pos
5.51	GFP-neg	GFP-pos
5.64	GFP-neg	GFP-pos
6.2	GFP-neg	GFP-pos
6.23	GFP-neg	GFP-pos
7.52	GFP-neg	GFP-pos
5.89	GFP-neg	GFP-pos
5.76	GFP-neg	GFP-pos
7.86	GFP-neg	GFP-pos
7.5	GFP-neg	GFP-pos
7.05	GFP-neg	GFP-pos
7.93	GFP-neg	GFP-pos
7.35	GFP-neg	GFP-pos
6.02	GFP-neg	GFP-pos
5.18	GFP-neg	GFP-pos
6.49	GFP-neg	GFP-pos
9.69	GFP-neg	GFP-pos
9.45	GFP-neg	GFP-pos
8.09	GFP-neg	GFP-pos
10.2	GFP-neg	GFP-pos
7.06	GFP-neg	GFP-pos
7.69	GFP-neg	GFP-pos
8.23	GFP-neg	GFP-pos
8.49	GFP-neg	GFP-pos
6.32	GFP-neg	GFP-pos
7.03	GFP-neg	GFP-pos
10.19	GFP-neg	GFP-pos
8.25	GFP-neg	GFP-pos
7.7	GFP-neg	GFP-pos
5.77	GFP-neg	GFP-pos
5.6	GFP-neg	GFP-pos
8.7	GFP-neg	GFP-pos
6.05	GFP-neg	GFP-pos
6.48	GFP-neg	GFP-pos
6.94	GFP-neg	GFP-pos
6.49	GFP-neg	GFP-pos
5.28	GFP-neg	GFP-pos
8.22	GFP-neg	GFP-pos
8.05	GFP-neg	GFP-pos
8.07	GFP-neg	GFP-pos
6.83	GFP-neg	GFP-pos
7.26	GFP-neg	GFP-pos
6.64	GFP-neg	GFP-pos
7.46	GFP-neg	GFP-pos
6.29	GFP-neg	GFP-pos
7.92	GFP-neg	GFP-pos
9.16	GFP-neg	GFP-pos
7.72	GFP-neg	GFP-pos
6.27	GFP-neg	GFP-pos
9.03	GFP-neg	GFP-pos
8.07	GFP-neg	GFP-pos
9.69	GFP-neg	GFP-pos
7.89	GFP-neg	GFP-pos
6.27	GFP-neg	GFP-pos
5.59	GFP-neg	GFP-pos
6.27	GFP-neg	GFP-pos
7.51	GFP-neg	GFP-pos
7.04	GFP-neg	GFP-pos
8.04	GFP-neg	GFP-pos
8.27	GFP-neg	GFP-pos
7.98	GFP-neg	GFP-pos
6.69	GFP-neg	GFP-pos
6.18	GFP-neg	GFP-pos
7.63	GFP-neg	GFP-pos
6.88	GFP-neg	GFP-pos
8.1	GFP-neg	GFP-pos
6.37	GFP-neg	GFP-pos
6.97	GFP-neg	GFP-pos
8.73	GFP-neg	GFP-pos
8.79	GFP-neg	GFP-pos
7.06	GFP-neg	GFP-pos
7.51	GFP-neg	GFP-pos
6.01	GFP-neg	GFP-pos
6.01	GFP-neg	GFP-pos
7.97	GFP-neg	GFP-pos
6.62	GFP-neg	GFP-pos
7.37	GFP-neg	GFP-pos
6.55	GFP-neg	GFP-pos
6.01	GFP-neg	GFP-pos
7.51	GFP-neg	GFP-pos
6.9	GFP-neg	GFP-pos
9.2	GFP-neg	GFP-pos
9.17	GFP-neg	GFP-pos
9.66	GFP-neg	GFP-pos
7.34	GFP-neg	GFP-pos
6.39	GFP-neg	GFP-pos
9.24	GFP-neg	GFP-pos
5.8	GFP-neg	GFP-pos
8.54	GFP-neg	GFP-pos
9.33	GFP-neg	GFP-pos
7.31	GFP-neg	GFP-pos
8.96	GFP-neg	GFP-pos
7.53	GFP-neg	GFP-pos
8.07	GFP-neg	GFP-pos
5.99	GFP-neg	GFP-pos
9.13	GFP-neg	GFP-pos
7.51	GFP-neg	GFP-pos
5.97	GFP-neg	GFP-pos
6.88	GFP-neg	GFP-pos
6.33	GFP-neg	GFP-pos
7.36	GFP-neg	GFP-pos
7.03	GFP-neg	GFP-pos
6.7	GFP-neg	GFP-pos
7.66	GFP-neg	GFP-pos
7.42	GFP-neg	GFP-pos
5.33	GFP-neg	GFP-pos
7.58	GFP-neg	GFP-pos
6.19	GFP-neg	GFP-pos
6.68	GFP-neg	GFP-pos
7.84	GFP-neg	GFP-pos
8.35	GFP-neg	GFP-pos
7.72	GFP-neg	GFP-pos
8.98	GFP-neg	GFP-pos
8.83	GFP-neg	GFP-pos
7.05	GFP-neg	GFP-pos
6.53	GFP-neg	GFP-pos
7.96	GFP-neg	GFP-pos
6.04	GFP-neg	GFP-pos
6.11	GFP-neg	GFP-pos
7.87	GFP-neg	GFP-pos
6.21	GFP-neg	GFP-pos
5.87	GFP-neg	GFP-pos
6.46	GFP-neg	GFP-pos
8.32	GFP-neg	GFP-pos
7.19	GFP-neg	GFP-pos
8.5	GFP-neg	GFP-pos
7.36	GFP-neg	GFP-pos
8.05	GFP-neg	GFP-pos
8.97	GFP-neg	GFP-pos
7.6	GFP-neg	GFP-pos
5.58	GFP-neg	GFP-pos
7.82	GFP-neg	GFP-pos
6.82	GFP-neg	GFP-pos
6.28	GFP-neg	GFP-pos
6.69	GFP-neg	GFP-pos
7.91	GFP-neg	GFP-pos
7.16	GFP-neg	GFP-pos
6.98	GFP-neg	GFP-pos
6.08	GFP-neg	GFP-pos
6.32	GFP-neg	GFP-pos
7.09	GFP-neg	GFP-pos
6.06	GFP-neg	GFP-pos
8.07	GFP-neg	GFP-pos
5.98	GFP-neg	GFP-pos
6.79	GFP-neg	GFP-pos
7.02	GFP-neg	GFP-pos
6.44	GFP-neg	GFP-pos
6.37	GFP-neg	GFP-pos
6.07	GFP-neg	GFP-pos
7.43	GFP-neg	GFP-pos
10.22	GFP-neg	GFP-pos
9.26	GFP-neg	GFP-pos
6.53	GFP-neg	GFP-pos
8.16	GFP-neg	GFP-pos
8.25	GFP-neg	GFP-pos
7.5	GFP-neg	GFP-pos
7.38	GFP-neg	GFP-pos
8.56	GFP-neg	GFP-pos
8.65	GFP-neg	GFP-pos
6.25	GFP-neg	GFP-pos
6.59	GFP-neg	GFP-pos
9.47	GFP-neg	GFP-pos
6.13	GFP-neg	GFP-pos
7.42	GFP-neg	GFP-pos
8.41	GFP-neg	GFP-pos
6.44	GFP-neg	GFP-pos
7.22	GFP-neg	GFP-pos
8.64	GFP-neg	GFP-pos
8.44	GFP-neg	GFP-pos
8.22	GFP-neg	GFP-pos
10.15	GFP-neg	GFP-pos
8.19	GFP-neg	GFP-pos
7.97	GFP-neg	GFP-pos
7.22	GFP-neg	GFP-pos
10.04	GFP-neg	GFP-pos
7.56	GFP-neg	GFP-pos
7.53	GFP-neg	GFP-pos
7.48	GFP-neg	GFP-pos
8.61	GFP-neg	GFP-pos
8.59	GFP-neg	GFP-pos
8.61	GFP-neg	GFP-pos
7.41	GFP-neg	GFP-pos
6.05	GFP-neg	GFP-pos
7.41	GFP-neg	GFP-pos
8.35	GFP-neg	GFP-pos
7.44	GFP-neg	GFP-pos
9.37	GFP-neg	GFP-pos
6.6	GFP-neg	GFP-pos
5.9	GFP-neg	GFP-pos
6.35	GFP-neg	GFP-pos
8.07	GFP-neg	GFP-pos
7.6	GFP-neg	GFP-pos
8.73	GFP-neg	GFP-pos
6.54	GFP-neg	GFP-pos
8.19	GFP-neg	GFP-pos
9.1	GFP-neg	GFP-pos
6.8	GFP-neg	GFP-pos
7.16	GFP-neg	GFP-pos
9.52	GFP-neg	GFP-pos
7.84	GFP-neg	GFP-pos
9.25	GFP-neg	GFP-pos
8.84	GFP-neg	GFP-pos
7.89	GFP-neg	GFP-pos
5.37	GFP-neg	GFP-pos
7.26	GFP-neg	GFP-pos
6	GFP-neg	GFP-pos
7.35	GFP-neg	GFP-pos
6.74	GFP-neg	GFP-pos
6.62	GFP-neg	GFP-pos
6.05	GFP-neg	GFP-pos
5.49	GFP-neg	GFP-pos
8.16	GFP-neg	GFP-pos
7.98	GFP-neg	GFP-pos
7.5	GFP-neg	GFP-pos
5.46	GFP-neg	GFP-pos
10	GFP-neg	GFP-pos
6.28	GFP-neg	GFP-pos
8.9	GFP-neg	GFP-pos
8.27	GFP-neg	GFP-pos
5.1	GFP-neg	GFP-pos
8.06	GFP-neg	GFP-pos
7.1	GFP-neg	GFP-pos
7.11	GFP-neg	GFP-pos
8.07	GFP-neg	GFP-pos
8.11	GFP-neg	GFP-pos
7.06	GFP-neg	GFP-pos
6.54	GFP-neg	GFP-pos
8.11	GFP-neg	GFP-pos
7.64	GFP-neg	GFP-pos
6.28	GFP-neg	GFP-pos
5.79	GFP-neg	GFP-pos
8.49	GFP-neg	GFP-pos
8.77	GFP-neg	GFP-pos
6.8	GFP-neg	GFP-pos
6.92	GFP-neg	GFP-pos
7.96	GFP-neg	GFP-pos
6.71	GFP-neg	GFP-pos
5.67	GFP-neg	GFP-pos
7.86	GFP-neg	GFP-pos
6.33	GFP-neg	GFP-pos
6.2	GFP-neg	GFP-pos
6.73	GFP-neg	GFP-pos
8.16	GFP-neg	GFP-pos
9.33	GFP-neg	GFP-pos
7.88	GFP-neg	GFP-pos
8.06	GFP-neg	GFP-pos
6.17	GFP-neg	GFP-pos
7.73	GFP-neg	GFP-pos
5.48	GFP-neg	GFP-pos
6.34	GFP-neg	GFP-pos
6.2	GFP-neg	GFP-pos
7.49	GFP-neg	GFP-pos
5.15	GFP-neg	GFP-pos
7.11	GFP-neg	GFP-pos
6.77	GFP-neg	GFP-pos
8.19	GFP-neg	GFP-pos
8.03	GFP-neg	GFP-pos
5.75	GFP-neg	GFP-pos
6.72	GFP-neg	GFP-pos
6.38	GFP-neg	GFP-pos
7.42	GFP-neg	GFP-pos
7.52	GFP-neg	GFP-pos
8.24	GFP-neg	GFP-pos
7.82	GFP-neg	GFP-pos
6	GFP-neg	GFP-pos
6.13	GFP-neg	GFP-pos
9.22	GFP-neg	GFP-pos
8.16	GFP-neg	GFP-pos
7.82	GFP-neg	GFP-pos
7.45	GFP-neg	GFP-pos
5.39	GFP-neg	GFP-pos
5.79	GFP-neg	GFP-pos
6.78	GFP-neg	GFP-pos
5.75	GFP-neg	GFP-pos
7.88	GFP-neg	GFP-pos
6.25	GFP-neg	GFP-pos
5.72	GFP-neg	GFP-pos
7.57	GFP-neg	GFP-pos
8.44	GFP-neg	GFP-pos
7.78	GFP-neg	GFP-pos
8.67	GFP-neg	GFP-pos
9.41	GFP-neg	GFP-pos
7.2	GFP-neg	GFP-pos
8.63	GFP-neg	GFP-pos
5.68	GFP-neg	GFP-pos
7.6	GFP-neg	GFP-pos
7.69	GFP-neg	GFP-pos
5.28	GFP-neg	GFP-pos
6.81	GFP-neg	GFP-pos
6.13	GFP-neg	GFP-pos
7.31	GFP-neg	GFP-pos
6.71	GFP-neg	GFP-pos
5.67	GFP-neg	GFP-pos
7.48	GFP-neg	GFP-pos
8.85	GFP-neg	GFP-pos
4.13	GFP-neg	GFP-pos
7.61	GFP-neg	GFP-pos
8.36	GFP-neg	GFP-pos
6.03	GFP-neg	GFP-pos
4.89	GFP-neg	GFP-pos
8.17	GFP-neg	GFP-pos
7.69	GFP-neg	GFP-pos
8.52	GFP-neg	GFP-pos
7.46	GFP-neg	GFP-pos
7.79	GFP-neg	GFP-pos
6.1	GFP-neg	GFP-pos
7.96	GFP-neg	GFP-pos
5.15	GFP-neg	GFP-pos
9.6	GFP-neg	GFP-pos
7.99	GFP-neg	GFP-pos
6.33	GFP-neg	GFP-pos
6.22	GFP-neg	GFP-pos
6.8	GFP-neg	GFP-pos
6.84	GFP-neg	GFP-pos
6.32	GFP-neg	GFP-pos
5.66	GFP-neg	GFP-pos
7.57	GFP-neg	GFP-pos
7.87	GFP-neg	GFP-pos
8.89	GFP-neg	GFP-pos
7.77	GFP-neg	GFP-pos
7.89	GFP-neg	GFP-pos
7.52	GFP-neg	GFP-pos
6.79	GFP-neg	GFP-pos
7.63	GFP-neg	GFP-pos
6.42	GFP-neg	GFP-pos
6.93	GFP-neg	GFP-pos
7.81	GFP-neg	GFP-pos
7.99	GFP-neg	GFP-pos
7.47	GFP-neg	GFP-pos
6.66	GFP-neg	GFP-pos
9.19	GFP-neg	GFP-pos
8.88	GFP-neg	GFP-pos
8.53	GFP-neg	GFP-pos
6.05	GFP-neg	GFP-pos
7.03	GFP-neg	GFP-pos
8.16	GFP-neg	GFP-pos
6.84	GFP-neg	GFP-pos
6.23	GFP-neg	GFP-pos
6.05	GFP-neg	GFP-pos
7.85	GFP-neg	GFP-pos
7.09	GFP-neg	GFP-pos
7.02	GFP-neg	GFP-pos
6.58	GFP-neg	GFP-pos
6.81	GFP-neg	GFP-pos
9.16	GFP-neg	GFP-pos
8.74	GFP-neg	GFP-pos
9.23	GFP-neg	GFP-pos
8.61	GFP-neg	GFP-pos
8.52	GFP-neg	GFP-pos
8.48	GFP-neg	GFP-pos
7.97	GFP-neg	GFP-pos
6.4	GFP-neg	GFP-pos
8.9	GFP-neg	GFP-pos
7.45	GFP-neg	GFP-pos
6.62	GFP-neg	GFP-pos
6.9	GFP-neg	GFP-pos
5.59	GFP-neg	GFP-pos
8.69	GFP-neg	GFP-pos
7.25	GFP-neg	GFP-pos
8.64	GFP-neg	GFP-pos
6.68	GFP-neg	GFP-pos
6.18	GFP-neg	GFP-pos
7.33	GFP-neg	GFP-pos
6.81	GFP-neg	GFP-pos
7.33	GFP-neg	GFP-pos
8.95	GFP-neg	GFP-pos
7.94	GFP-neg	GFP-pos
7.58	GFP-neg	GFP-pos
7.95	GFP-neg	GFP-pos
6.46	GFP-neg	GFP-pos
7.03	GFP-neg	GFP-pos
7.33	GFP-neg	GFP-pos
6.9	GFP-neg	GFP-pos
7.82	GFP-neg	GFP-pos
6.37	GFP-neg	GFP-pos
8.94	GFP-neg	GFP-pos
4.9	GFP-neg	GFP-pos
8.65	GFP-neg	GFP-pos
7.7	GFP-neg	GFP-pos
8.76	GFP-neg	GFP-pos
7.03	GFP-neg	GFP-pos
7.12	GFP-neg	GFP-pos
5.51	GFP-neg	GFP-pos
6.41	GFP-neg	GFP-pos
8.21	GFP-neg	GFP-pos
8.02	GFP-neg	GFP-pos
8.39	GFP-neg	GFP-pos
7.28	GFP-neg	GFP-pos
6.59	GFP-neg	GFP-pos
8.02	GFP-neg	GFP-pos
7.81	GFP-neg	GFP-pos
7.74	GFP-neg	GFP-pos
8.19	GFP-neg	GFP-pos
8.57	GFP-neg	GFP-pos
6.22	GFP-neg	GFP-pos
8.7	GFP-neg	GFP-pos
7.98	GFP-neg	GFP-pos
10.64	GFP-neg	GFP-pos
7.55	GFP-neg	GFP-pos
7.87	GFP-neg	GFP-pos
7.69	GFP-neg	GFP-pos
8.7	GFP-neg	GFP-pos
7.36	GFP-neg	GFP-pos
7.35	GFP-neg	GFP-pos
7.16	GFP-neg	GFP-pos
7.17	GFP-neg	GFP-pos
6.56	GFP-neg	GFP-pos
6.02	GFP-neg	GFP-pos
9.23	GFP-neg	GFP-pos
7.49	GFP-neg	GFP-pos
7.96	GFP-neg	GFP-pos
7.48	GFP-neg	GFP-pos
7.84	GFP-neg	GFP-pos
6.42	GFP-neg	GFP-pos
7.89	GFP-neg	GFP-pos
9.13	GFP-neg	GFP-pos
6.37	GFP-neg	GFP-pos
5.95	GFP-neg	GFP-pos
6.1	GFP-neg	GFP-pos
7.45	GFP-neg	GFP-pos
5.89	GFP-neg	GFP-pos
6.22	GFP-neg	GFP-pos
5.97	GFP-neg	GFP-pos
6.21	GFP-neg	GFP-pos
9.39	GFP-neg	GFP-pos
7.81	GFP-neg	GFP-pos
7.31	GFP-neg	GFP-pos
7.01	GFP-neg	GFP-pos
7.97	GFP-neg	GFP-pos
7.39	GFP-neg	GFP-pos
8.06	GFP-neg	GFP-pos
6.8	GFP-neg	GFP-pos
9.69	GFP-neg	GFP-pos
7.32	GFP-neg	GFP-pos
7.05	GFP-neg	GFP-pos
7.17	GFP-neg	GFP-pos
7.36	GFP-neg	GFP-pos
8.39	GFP-neg	GFP-pos
8.31	GFP-neg	GFP-pos
7.93	GFP-neg	GFP-pos
8.71	GFP-neg	GFP-pos
10.24	GFP-neg	GFP-pos
8.83	GFP-neg	GFP-pos
8.03	GFP-neg	GFP-pos
7.33	GFP-neg	GFP-pos
6.23	GFP-neg	GFP-pos
6.11	GFP-neg	GFP-pos
7.99	GFP-neg	GFP-pos
5.89	GFP-neg	GFP-pos
6.95	GFP-neg	GFP-pos
7.07	GFP-neg	GFP-pos
6.19	GFP-neg	GFP-pos
7.85	GFP-neg	GFP-pos
8.44	GFP-neg	GFP-pos
7.1	GFP-neg	GFP-pos
5.45	GFP-neg	GFP-pos
6.79	GFP-neg	GFP-pos
8.05	GFP-neg	GFP-pos
5.04	GFP-neg	GFP-pos
6.25	GFP-neg	GFP-pos
7.09	GFP-neg	GFP-pos
6.84	GFP-neg	GFP-pos
5.64	GFP-neg	GFP-pos
6.1	GFP-neg	GFP-pos
7.1	GFP-neg	GFP-pos
7.35	GFP-neg	GFP-pos
6.08	GFP-neg	GFP-pos
8.07	GFP-neg	GFP-pos
6.18	GFP-neg	GFP-pos
7.7	GFP-neg	GFP-pos
8.13	GFP-neg	GFP-pos
7.24	GFP-neg	GFP-pos
6.65	GFP-neg	GFP-pos
6.32	GFP-neg	GFP-pos
9.03	GFP-neg	GFP-pos
8.16	GFP-neg	GFP-pos
7.83	GFP-neg	GFP-pos
7.64	GFP-neg	GFP-pos
7.37	GFP-neg	GFP-pos
6.84	GFP-neg	GFP-pos
7.83	GFP-neg	GFP-pos
8.76	GFP-neg	GFP-pos
9.05	GFP-neg	GFP-pos
6.7	GFP-neg	GFP-pos
5.93	GFP-neg	GFP-pos
8.03	GFP-neg	GFP-pos
8.42	GFP-neg	GFP-pos
6.87	GFP-neg	GFP-pos
9.53	GFP-neg	GFP-pos
8.93	GFP-neg	GFP-pos
6.45	GFP-neg	GFP-pos
6.6	GFP-neg	GFP-pos
10.15	GFP-neg	GFP-pos
7.69	GFP-neg	GFP-pos
7.94	GFP-neg	GFP-pos
8.33	GFP-neg	GFP-pos
5.87	GFP-neg	GFP-pos
7.94	GFP-neg	GFP-pos
7.69	GFP-neg	GFP-pos
10.04	GFP-neg	GFP-pos
7.81	GFP-neg	GFP-pos
9.33	GFP-neg	GFP-pos
7.91	GFP-neg	GFP-pos
6.32	GFP-neg	GFP-pos
5.82	GFP-neg	GFP-pos
9.55	GFP-neg	GFP-pos
6.88	GFP-neg	GFP-pos
8.2	GFP-neg	GFP-pos
6.72	GFP-neg	GFP-pos
6.53	GFP-neg	GFP-pos
7.67	GFP-neg	GFP-pos
7.85	GFP-neg	GFP-pos
6.37	GFP-neg	GFP-pos
7.29	GFP-neg	GFP-pos
9.04	GFP-neg	GFP-pos
6.02	GFP-neg	GFP-pos
8.64	GFP-neg	GFP-pos
7.92	GFP-neg	GFP-pos
8.31	GFP-neg	GFP-pos
7.95	GFP-neg	GFP-pos
7.17	GFP-neg	GFP-pos
7.27	GFP-neg	GFP-pos
6.61	GFP-neg	GFP-pos
5.58	GFP-neg	GFP-pos
6.39	GFP-neg	GFP-pos
6.11	GFP-neg	GFP-pos
5.38	GFP-neg	GFP-pos
6.1	GFP-neg	GFP-pos
6.91	GFP-neg	GFP-pos
6.55	GFP-neg	GFP-pos
9.69	GFP-neg	GFP-pos
6.15	GFP-neg	GFP-pos
8.76	GFP-neg	GFP-pos
7.05	GFP-neg	GFP-pos
8.05	GFP-neg	GFP-pos
9.77	GFP-neg	GFP-pos
8.4	GFP-neg	GFP-pos
6.27	GFP-neg	GFP-pos
6.97	GFP-neg	GFP-pos
3.79	GFP-neg	GFP-pos
8.67	GFP-neg	GFP-pos
8.87	GFP-neg	GFP-pos
9.74	GFP-neg	GFP-pos
8.15	GFP-neg	GFP-pos
8.93	GFP-neg	GFP-pos
8.59	GFP-neg	GFP-pos
7.98	GFP-neg	GFP-pos
9.15	GFP-neg	GFP-pos
7.83	GFP-neg	GFP-pos
5.98	GFP-neg	GFP-pos
7.17	GFP-neg	GFP-pos
7.2	GFP-neg	GFP-pos
6.75	GFP-neg	GFP-pos
7.43	GFP-neg	GFP-pos
7.6	GFP-neg	GFP-pos
7.92	GFP-neg	GFP-pos
6.99	GFP-neg	GFP-pos
8.45	GFP-neg	GFP-pos
7	GFP-neg	GFP-pos
7.97	GFP-neg	GFP-pos
6.75	GFP-neg	GFP-pos
[truncated: 2,452 more rows]
