# Supplementary material for: Analysis of zebrafish periderm enhancers facilitates identification of a regulatory variant near human KRT8/18
Source: eLife. 2020 Feb 7;9:e51325. doi: 10.7554/eLife.51325 (PMC7039683; doi:10.7554/eLife.51325)
Supplement: Figure 3—source data 1. [file elife-51325-fig3-data1.csv]

FsF_T30K_H3K27Ac	FsF_B30K_H3K27Ac
2.0855	1.859733333
2.0869	1.866766667
2.087266667	1.883666667
2.094	1.895866667
2.089566667	1.898566667
2.092333333	1.9048
2.093533333	1.905766667
2.099766667	1.900633333
2.1004	1.896266667
2.096666667	1.904266667
2.091066667	1.9094
2.084266667	1.918466667
2.071333333	1.9309
2.064566667	1.956666667
2.0625	1.9764
2.062366667	1.9945
2.063066667	2.010733333
2.0719	2.024033333
2.084133333	2.0311
2.091766667	2.035866667
2.095	2.041066667
2.099733333	2.049
2.103166667	2.0509
2.096133333	2.0471
2.095066667	2.054033333
2.0959	2.0584
2.107766667	2.065833333
2.1134	2.067933333
2.136933333	2.069066667
2.166866667	2.057133333
2.208	2.0484
2.252633333	2.0254
2.3051	2.016233333
2.362733333	1.991233333
2.412066667	1.966333333
2.462733333	1.9347
2.5227	1.894633333
2.586933333	1.847133333
2.661166667	1.7881
2.744733333	1.704633333
2.842233333	1.600966667
2.9427	1.4847
3.0446	1.3523
3.131966667	1.198166667
3.2209	1.0453
3.287066667	0.887066667
3.3367	0.744566667
3.376933333	0.619666667
3.409933333	0.538066667
3.411333333	0.4959
3.410366667	0.4967
3.405833333	0.5432
3.389333333	0.6281
3.355366667	0.749566667
3.304033333	0.896766667
3.241	1.059333333
3.148733333	1.228366667
3.054866667	1.382066667
2.9599	1.520966667
2.855266667	1.6365
2.747	1.7376
2.653333333	1.808266667
2.557133333	1.872333333
2.4709	1.919033333
2.396966667	1.954766667
2.327933333	1.9777
2.268433333	1.9924
2.223466667	1.9993
2.1862	2.017233333
2.1593	2.024933333
2.135766667	2.0385
2.1206	2.040333333
2.097466667	2.049866667
2.081933333	2.048633333
2.071766667	2.054066667
2.063966667	2.051
2.052033333	2.059966667
2.053766667	2.056
2.0485	2.053033333
2.057466667	2.039566667
2.058966667	2.030833333
2.0683	2.0135
2.065966667	1.998066667
2.065466667	1.979133333
2.060333333	1.960733333
2.060833333	1.945366667
2.0565	1.927966667
2.056866667	1.917466667
2.0586	1.909633333
2.0635	1.909533333
2.064166667	1.8969
2.0746	1.8967
2.078133333	1.894233333
2.089333333	1.886366667
2.093933333	1.8759
2.106533333	1.877433333
2.115066667	1.877133333
2.128333333	1.869433333
2.140866667	1.869833333
2.150433333	1.868433333
