# Supplementary material for: Analysis of zebrafish periderm enhancers facilitates identification of a regulatory variant near human KRT8/18
Source: eLife. 2020 Feb 7;9:e51325. doi: 10.7554/eLife.51325 (PMC7039683; doi:10.7554/eLife.51325)
Supplement: Figure 5—source data 1. [file elife-51325-fig5-data1.csv]

NFR_fo_H3K27Ac	NFR_no_fo_H3K27Ac
3.167132752	2.057261411
3.198881395	2.05186722
3.220430992	2.051763485
3.255798651	2.055186722
3.256621155	2.059854772
3.297088337	2.082572614
3.302845863	2.086721992
3.296430334	2.091182573
3.275045238	2.077385892
3.25333114	2.063174274
3.226517519	2.068153527
3.177660799	2.062551867
3.185063333	2.075207469
3.20891594	2.079875519
3.242967593	2.092946058
3.28442178	2.076141079
3.28656029	2.056846473
3.271919724	2.04906639
3.286395789	2.031742739
3.280967264	2.017323651
3.289027801	2.033195021
3.311399901	2.065248963
3.366343149	2.082676349
3.400394802	2.091182573
3.430991939	2.085580913
3.479190656	2.053941909
3.514064813	2.036410788
3.481164665	2.025207469
3.481164665	2.030809129
3.455338049	2.024170124
3.429840434	2.020020747
3.431649942	2.022717842
3.403520316	2.022095436
3.389208751	2.014419087
3.412238855	2.028838174
3.406810331	2.038485477
3.407468334	2.032987552
3.36453364	2.02593361
3.369139661	2.023962656
3.349893075	2.03340249
3.328014476	2.045643154
3.325546965	2.052282158
3.354170094	2.069605809
3.326862971	2.065560166
3.318966935	2.059854772
3.334759006	2.034543568
3.323243955	2.032261411
3.323079454	2.005497925
3.320447442	2.00280083
3.322421451	1.993153527
3.328014476	1.997821577
3.378187202	2.006846473
3.388550748	2.030912863
3.398749794	2.033609959
3.407303833	2.036099585
3.425069913	2.01939834
3.443987498	1.995020747
3.514887317	1.97780083
3.555519	1.956846473
3.60454022	1.955912863
3.639249877	1.952904564
3.667544004	1.949170124
3.676427044	1.94906639
3.682349071	1.948962656
3.691561112	1.955705394
3.723145254	1.977489627
3.768218457	1.987344398
3.826451719	1.99159751
3.904589571	1.995228216
3.967922356	1.986410788
4.039809179	1.965456432
4.09327192	1.964937759
4.157591709	1.977904564
4.22010199	1.989834025
4.309425892	2.015871369
4.384273729	2.033195021
4.493173219	2.045435685
4.617535779	2.057987552
4.747326863	2.057157676
4.913801612	2.076037344
5.105444975	2.103838174
5.301858858	2.116493776
5.541865438	2.128423237
5.837144267	2.156224066
6.1554532	2.180809129
6.496792236	2.222717842
6.874650436	2.282883817
7.274716236	2.344502075
7.711959204	2.400103734
8.227504524	2.475414938
8.781543017	2.515975104
9.318802435	2.547406639
9.843559796	2.571576763
10.23424905	2.602074689
10.37571969	2.588278008
10.34265504	2.592946058
10.07912486	2.601970954
9.554367495	2.634751037
9.048527718	2.640456432
8.695344629	2.640560166
8.701595657	2.652282158
9.046882711	2.638174274
9.60437572	2.618672199
10.08109886	2.609854772
10.44777101	2.595020747
10.47968416	2.581016598
10.32916598	2.576763485
9.938970225	2.553941909
9.438558974	2.513692946
8.922684652	2.485684647
8.39332127	2.430082988
7.868563909	2.367738589
7.382957723	2.317634855
6.968744859	2.270746888
6.571969074	2.225103734
6.19559138	2.19253112
5.900148051	2.16473029
5.658331962	2.147095436
5.385260734	2.135165975
5.185885836	2.132987552
5.009376542	2.106639004
4.840763283	2.097821577
4.724625761	2.085995851
4.631353841	2.058921162
4.53117289	2.054875519
4.441848988	2.057053942
4.37999671	2.049792531
4.291824313	2.04813278
4.233097549	2.05186722
4.22898503	2.045435685
4.23556506	2.063900415
4.197894391	2.061721992
4.153972693	2.075829876
4.099029446	2.071369295
3.995393979	2.07593361
3.948182267	2.060892116
3.888632999	2.079979253
3.851620332	2.084958506
3.836650765	2.085477178
3.814936667	2.076141079
3.807040632	2.075518672
3.773811482	2.074896266
3.754071393	2.063381743
3.753906893	2.087344398
3.748313867	2.096369295
3.743707847	2.092116183
3.75324889	2.091286307
3.715413719	2.103319502
3.720677743	2.100518672
3.727422273	2.108921162
3.703569666	2.113589212
3.687777595	2.119294606
3.676920546	2.112551867
3.649284422	2.120435685
3.61556177	2.12033195
3.608323737	2.114107884
3.584635631	2.107261411
3.600592203	2.112863071
3.607172232	2.105912863
3.62674782	2.123858921
3.656851456	2.14626556
3.666063497	2.141701245
3.638591874	2.13246888
3.6221418	2.114937759
3.625267314	2.090041494
3.61342326	2.071680498
3.603553216	2.060995851
3.578549103	2.063174274
3.561112025	2.068257261
3.507155782	2.079460581
3.443987498	2.082780083
3.386905741	2.073547718
3.409113341	2.077697095
3.401052805	2.079045643
3.465701596	2.088381743
3.484948182	2.098755187
3.513900313	2.088278008
3.495311729	2.069190871
3.480506662	2.059958506
3.457147557	2.048755187
3.437571969	2.037655602
3.402697812	2.054460581
3.40894884	2.055705394
3.396282283	2.06939834
3.375884191	2.07126556
3.39101826	2.07780083
3.410922849	2.090352697
3.39118276	2.094709544
3.406152328	2.10373444
3.422108899	2.104771784
3.428195427	2.104149378
3.444151999	2.097717842
3.442013489	2.091493776
3.462411581	2.091286307
3.479190656	2.088900415
3.486099687	2.086929461
3.471459122	2.091390041
3.475242639	2.107053942
3.429840434	2.120020747
3.408455338	2.128526971
